# Supplementary material for: Functional Principal Component Analysis and Randomized Sparse Clustering Algorithm for Medical Image Analysis
Source: PLoS One. 2015 Jul 21;10(7):e0132945. doi: 10.1371/journal.pone.0132945 (PMC4510534; doi:10.1371/journal.pone.0132945)
Supplement: S1 Table — (XLSX) [file pone.0132945.s001.xlsx]

## Sheet: Sheet1
S1 Table. The computational cost of the standard k-means and randomized sparse k-means clustering algorithms using four feature extraction methods.
Methods and Features		Ovarian Cancer		KIRC
		Mean(second)	SD (second)	Mean (second)	SD (second)
Standard K-Means	FPCA	2.72	0.11	3.02	0.12
	MPCA	1.11	0.04	1.29	0.03
	GPCA	12.93	0.11	13.24	0.08
Randomized Sparse K-Means	FPCA	7.25	0.18	7.62	0.2
	MPCA	3.52	0.08	3.79	0.07
	GPCA	18.83	0.15	20.94	0.12
